# Supplementary material for: Emergence of Poultry-Associated Human Salmonella enterica Serovar Abortusovis Infections, New South Wales, Australia
Source: Emerg Infect Dis. 2024 Apr;30(4):691–700. doi: 10.3201/eid3004.230958 (PMC10977856; doi:10.3201/eid3004.230958)
Supplement: Appendix 2 — Isolate information and metadata used in a study of the emergence of poultry-associated human Salmonella enterica serovar Abortusovis infections, New South Wales, Australia. [file 23-0958-Techapp-s2.xlsx]

## Sheet: Appendix 2 Table 1
Article DOI: https://doi.org/10.3201/eid3004.230958
EID cannot ensure accessibility for supplementary materials supplied by authors. Readers who have difficulty accessing supplementary content should contact the authors for assistance.
Emergence of Poultry-Associated Human Salmonella enterica Serovar Abortusovis Infections, New South Wales, Australia
Appendix 2
Appendix 2 Table 1. Genomes used in a study of poultry-associated human Salmonella enterica serovar Aborusovis, Australia
	Raw Reads							Genome Assembly					CheckM		Nanopore data
Strain id	Read coverage	Average Read Quality	Average Read Length	Total Read number	Total Nucleotides	read accession	biosample	Assembly Length	Contig Number	Mean Contig Length	N50	N50n	Completeness	Contamination	nanopore read accession	complete assembly accession
180121R1S_S48	272.788	32.953	145.151	8832880	1282102121	SRR25229477	SAMN36398936	4833456	103	4833456	252565	6	100	0.04	SRR25229435	GCA_034448755.1
21-001-1091	195.894	33.3819	146.933	6266126	920701958	SRR25229476	SAMN36398937	4873509	110	4873509	252565	6	100	0.04
21-001-1092	212.914	33.3644	146.99	6807902	1000694079	SRR25229465	SAMN36398938	4872930	112	4872930	233578	7	100	0.04
21-001-1093	195.925	33.3336	147.003	6264146	920849088	SRR25229454	SAMN36398939	4867768	104	4867768	233578	7	100	0.04
21-001-1094	228.151	33.4157	146.799	7304600	1072309809	SRR25229443	SAMN36398940	4781054	90	4781054	228437	7	100	0.04
21-001-1095	204.407	33.3493	147.035	6533912	960711260	SRR25229432	SAMN36398941	4881410	134	4881410	252564	6	100	0.04
21-001-1096	165.439	33.233	148.259	5244638	777565242	SRR25229430	SAMN36398942	4878459	86	4878459	408212	5	100	0.04
21-001-1097	192.345	33.2456	147.221	6140576	904022521	SRR25229429	SAMN36398943	4782063	146	4782063	252566	6	100	0.04
21-001-1098	181.691	33.4074	146.35	5834972	853945819	SRR25229428	SAMN36398944	4878108	92	4878108	252565	6	100	0.04
401964R1_S49	166.855	32.6661	145.762	5380112	784216665	SRR25229427	SAMN36398945	4914406	104	4914406	252565	6	100	0.04	SRR25229434	GCA_034448035.1
403702R1_S45	236.528	32.8697	146.058	7611262	1111682408	SRR25229475	SAMN36398946	4913384	109	4913384	252565	6	100	0.04
404516R2_S47	232.91	32.9992	146.471	7473658	1094675544	SRR25229474	SAMN36398947	4879979	97	4879979	252565	6	100	0.04
405260R1_S51	282.596	32.9519	145.643	9119532	1328201453	SRR25229473	SAMN36398948	4912455	106	4912455	252565	6	100	0.04
405580R1_S46	280.155	32.977	145.868	9026828	1316726556	SRR25229472	SAMN36398949	4743813	89	4743813	252565	6	100	0.04	SRR25229431	GCA_034448845.1
405987R1_S50	296.228	32.9816	146.024	9534572	1392274794	SRR25229471	SAMN36398950	4798276	97	4798276	252565	6	100	0.04	SRR25229433	GCA_034447935.1
448577R1_S25	201.877	32.9561	145.964	6500414	948824075	SRR25229470	SAMN36398951	4790123	92	4790123	252565	6	100	0.04
453399R1_S11	173.583	32.9513	146.269	5577674	815840078	SRR25229469	SAMN36398952	4871085	98	4871085	252565	6	100	0.04
469663R1_S1	250.271	32.9142	146.638	8021620	1176270944	SRR25229468	SAMN36398953	4917185	98	4917185	252565	6	100	0.04
472058R1_S35	214.295	33.0145	145.827	6906706	1007187528	SRR25229467	SAMN36398954	4754570	96	4754570	283973	5	100	0.04
479094R1_S22	219.62	33.0388	145.775	7080874	1032212811	SRR25229466	SAMN36398955	4880446	101	4880446	252565	6	100	0.04
515967R1_S12	125.497	33.0146	144.992	4068068	589836272	SRR25229464	SAMN36398956	4880924	95	4880924	252565	6	100	0.04
537156R1_S36	172.126	32.9801	144.756	5588692	808993845	SRR25229463	SAMN36398957	4872258	97	4872258	252602	6	100	0.04
592656R1_S20	302.786	33.0374	145.598	9774134	1423093378	SRR25229462	SAMN36398958	4841834	111	4841834	252565	6	100	0.04
612016R1_S5	121.567	32.9454	144.538	3953052	571366808	SRR25229461	SAMN36398959	4901101	105	4901101	252565	6	100	0.04
635698R1_S16	153.588	32.9995	135.37	5332506	721863383	SRR25229460	SAMN36398960	4880290	114	4880290	252553	6	100	0.04
645707R1_S26	145.261	32.9752	140.87	4846494	682728704	SRR25229459	SAMN36398961	4881038	94	4881038	252589	6	100	0.04
663328R1_S3	252.475	33.0204	146.171	8118088	1186633248	SRR25229458	SAMN36398962	4880299	92	4880299	252565	6	100	0.04
669841R1_S23	178.406	33.1018	143.625	5838202	838509162	SRR25229457	SAMN36398963	4880910	107	4880910	252565	6	100	0.04
672223R1_S6	155.047	32.2622	145.52	5007694	728718929	SRR25229456	SAMN36398964	4835877	96	4835877	252565	6	100	0.04
686974R1_S27	261.936	32.8119	146.295	8415176	1231099921	SRR25229455	SAMN36398965	4746851	81	4746851	252565	6	100	0.04
689117R1_S28	159.028	32.9218	145.325	5143166	747429359	SRR25229453	SAMN36398966	4879293	95	4879293	252565	6	100	0.04
734198R1_S31	233.782	32.862	146.505	7499928	1098776592	SRR25229452	SAMN36398967	4877823	95	4877823	252565	7	100	0.04
753330R1_S7	232.356	33.0301	146.034	7478186	1092075486	SRR25229451	SAMN36398968	4870255	99	4870255	252566	6	100	0.04
784529R1_S17	127.93	33.0147	144.803	4152356	601272783	SRR25229450	SAMN36398969	4861953	94	4861953	247526	6	100	0.04
802807R1_S29	168.75	33.0931	145.458	5452616	793124347	SRR25229449	SAMN36398970	4878753	90	4878753	252565	6	100	0.04
803260R1_S8	171.435	32.9355	145.341	5543792	805742542	SRR25229448	SAMN36398971	4872898	104	4872898	252565	6	100	0.04
810722R1_S39	261.791	32.9905	146.504	8398560	1230417177	SRR25229447	SAMN36398972	4741618	85	4741618	252565	6	100	0.04
817668R1_S34	259.709	32.9274	146.119	8353710	1220635547	SRR25229446	SAMN36398973	4832764	98	4832764	252565	6	100	0.04
823604R1_S18	261.203	32.9537	146.118	8401846	1227654260	SRR25229445	SAMN36398974	4921185	168	4921185	252565	6	100	0.04
826327R1_S40	267.659	32.9911	141.596	8884364	1257998505	SRR25229444	SAMN36398975	4875572	110	4875572	252589	6	100	0.04
834472R1_S10	186.874	32.8035	147.484	5955282	878309371	SRR25229442	SAMN36398976	4938312	220	4938312	111860	15	99.98	0.81
842956R1_S19	260.176	32.8251	145.68	8393868	1222823848	SRR25229441	SAMN36398977	4914004	101	4914004	252565	6	100	0.04
850884R1_S15	182.837	32.904	145.288	5914668	859335193	SRR25229440	SAMN36398978	4879860	98	4879860	252565	6	100	0.04
857441R1_S21	218.912	32.8155	145.874	7053274	1028889669	SRR25229439	SAMN36398979	4880007	97	4880007	252565	6	100	0.04
858084R1_S33	206.277	33.0018	146.104	6635678	969500284	SRR25229438	SAMN36398980	4746631	80	4746631	252565	6	100	0.04
863632R1_S41	258.316	32.9552	145.892	8321792	1214083644	SRR25229437	SAMN36398981	4879388	98	4879388	252565	6	100	0.04
867851R1_S4	165.355	32.9561	145.549	5339576	777170347	SRR25229436	SAMN36398982	4840903	103	4840903	284205	5	99.71	0.04
ERR230420	64.643	35.6061	100	3038222	303822200	ERR230420	SAMEA1711448	4428366	112	4428366	95753	15	98.62	0.04
ERR230428	56.762	35.6158	100	2667816	266781600	ERR230428	SAMEA1711436	4428519	115	4428519	95753	15	98.62	0.04
ERR4400355	59.309	37.3685	151	1846044	278752644	ERR4400355	SAMEA7113847	4514030	170	26553.1	83941	21	98.91	0.04
GCA_000464575.2							SAMN02261484	4508347	213	4508347	54599	28	98.07	1.77
GCA_013245065.1							SAMN14862764	4832694	85	4832694	141676	11	100	0.04
GCA_013245765.1							SAMN14862765	4872069	79	4872069	152162	12	100	0.04
GCA_013247165.1							SAMN14862671	4870061	88	4870061	158482	11	100	0.04
GCA_013247205.1							SAMN14862699	4834088	92	4834088	117441	13	100	0.04
SRR2016687	57.8181	35.3409	239.793	1133252	271745053	SRR2016687	SAMN03652124	4598324	146	4598324	88810	17	98.91	0.09

## Sheet: Appendix 2 Table 2
Article DOI: https://doi.org/10.3201/eid3004.230958
EID cannot ensure accessibility for supplementary materials supplied by authors. Readers who have difficulty accessing supplementary content should contact the authors for assistance.
Emergence of Poultry-Associated Human Salmonella enterica Serovar Abortusovis Infections, New South Wales, Australia
Appendix 2
Appendix 2 Table 2. Metadata for solates collected in a study of poultry-associated human Salmonella enterica serovar Aborusovis, Australia
Strain id	year	month	sample type	Sample details 1	Sample details 2	Associated_species	Country	State	months from earliest	subclade	Complete genome - Nanopore (Y/N)	Pseudogene count
180121R1S_S48	2013	5	meat chickens from region A	Dragswab	Farm A-8	Chicken	Australia	NSW	0	1	Y	237
21-001-1091	2018	3	Clinical	faeces		Human	Australia	NSW	58	2	N	237
21-001-1092	2018	9	Clinical	faeces		Human	Australia	NSW	64	1	N	239
21-001-1093	2019	3	Clinical	Faeces		Human	Australia	NSW	70	2	N	238
21-001-1094	2019	11	Clinical	Faeces		Human	Australia	NSW	78	2	N	234
21-001-1095	2019	12	Clinical	Faeces		Human	Australia	NSW	79	1	N	233
21-001-1096	2020	3	Clinical	Faeces		Human	Australia	NSW	82	2	N	239
21-001-1097	2020	9	Clinical	Faeces		Human	Australia	NSW	88	1	N	232
21-001-1098	2020	10	Clinical	Faeces		Human	Australia	NSW	89	2	N	239
401964R1_S49	2015	10	meat chickens from region A	By products	Blood meal	Chicken	Australia	NSW	29	2	Y	241
403702R1_S45	2015	10	meat chickens from region A	Raw	Farm A-7	Chicken	Australia	NSW	29	2	N	240
404516R2_S47	2015	10	Layers	Dragswab		Chicken	Australia	NSW	29	2	N	236
405260R1_S51	2015	10	meat chickens from region B	Raw	Farm B-8	Chicken	Australia	NSW	29	2	N	238
405580R1_S46	2015	10	meat chickens from region B	Raw	Farm B-3	Chicken	Australia	NSW	29	2	Y	228
405987R1_S50	2015	10	meat chickens from region B	Raw	Farm B-1	Chicken	Australia	NSW	29	2	Y	232
448577R1_S25	2016	4	Layers	Dragswab		Chicken	Australia	NSW	35	2	N	235
453399R1_S11	2016	6	meat chickens from region A	Dragswab	Farm A-4	Chicken	Australia	NSW	37	1	N	238
469663R1_S1	2016	7	meat chickens from region A	Dragswab	Farm A-1	Chicken	Australia	NSW	38	2	N	240
472058R1_S35	2016	7	meat chickens from region B	Raw	Farm B-2	Chicken	Australia	NSW	38	1	N	224
479094R1_S22	2016	8	meat chickens from region A	Dragswab	Breeders-A-9	Chicken	Australia	NSW	39	2	N	239
515967R1_S12	2016	11	meat chickens from region A	Raw	Farm A-4	Chicken	Australia	NSW	42	1	N	237
537156R1_S36	2017	2	meat chickens from region B	Dragswab	Farm B-6	Chicken	Australia	NSW	45	2	N	240
592656R1_S20	2017	7	meat chickens from region A	Raw	Farm A-6	Chicken	Australia	NSW	50	1	N	237
612016R1_S5	2017	9	meat chickens from region A	Raw	Farm A-2	Chicken	Australia	NSW	52	1	N	240
635698R1_S16	2017	12	meat chickens from region A	Raw	Farm A-5	Chicken	Australia	NSW	55	2	N	238
645707R1_S26	2018	11	Layers	Dragswab		Chicken	Australia	NSW	66	2	N	237
663328R1_S3	2018	3	meat chickens from region A	Dragswab	Farm A-1	Chicken	Australia	NSW	58	2	N	235
669841R1_S23	2018	4	meat chickens from region A	Dragswab	Breeders-A-10	Chicken	Australia	NSW	59	2	N	237
672223R1_S6	2018	4	meat chickens from region A	Raw	Farm A-2	Chicken	Australia	NSW	59	1	N	235
686974R1_S27	2018	5	Layers	Dragswab		Chicken	Australia	NSW	60	2	N	229
689117R1_S28	2018	6	Layers	Dragswab		Chicken	Australia	NSW	61	2	N	239
734198R1_S31	2018	10	meat chickens from region A	By products	Blood meal	Chicken	Australia	NSW	65	2	N	238
753330R1_S7	2018	12	meat chickens from region A	Raw	Farm A-2	Chicken	Australia	NSW	67	1	N	242
784529R1_S17	2019	3	meat chickens from region A	Caeca	Farm A-5	Chicken	Australia	NSW	70	2	N	237
802807R1_S29	2019	5	Layers	Dragswab		Chicken	Australia	NSW	72	2	N	238
803260R1_S8	2019	5	meat chickens from region A	Raw	Farm A-2	Chicken	Australia	NSW	72	1	N	238
810722R1_S39	2019	6	meat chickens from region B	Dragswab	Farm B-6	Chicken	Australia	NSW	73	2	N	230
817668R1_S34	2019	7	meat chickens from region A	By products	canola	Chicken	Australia	NSW	74	1	N	232
823604R1_S18	2019	7	meat chickens from region A	Raw	Farm A-5	Chicken	Australia	NSW	74	2	N	240
826327R1_S40	2019	7	meat chickens from region B	Dragswab	Farm B-5	Chicken	Australia	NSW	74	2	N	235
834472R1_S10	2019	8	meat chickens from region A	Raw	Farm A-3	Chicken	Australia	NSW	75	2	N	248
842956R1_S19	2019	9	meat chickens from region A	Raw	Farm A-5	Chicken	Australia	NSW	76	2	N	239
850884R1_S15	2019	10	meat chickens from region A	Raw	Farm A-4	Chicken	Australia	NSW	77	2	N	240
857441R1_S21	2019	11	meat chickens from region A	Raw	Farm A-6	Chicken	Australia	NSW	78	1	N	238
858084R1_S33	2019	11	meat chickens from region A	By products	Blood meal	Chicken	Australia	NSW	78	2	N	229
863632R1_S41	2019	11	meat chickens from region B	Raw	Farm B-4	Chicken	Australia	NSW	78	2	N	236
867851R1_S4	2019	12	meat chickens from region A	Raw	Farm A-1	Chicken	Australia	NSW	79	2	N	236
ERR230420			Public								N	389
ERR230428			Public								N	384
ERR4400355	1980		Public				France				N	398
GCA_000464575.2			Public			Sheep	Italy	Sardinia			N	667
GCA_013245065.1			Clinical	Faeces		Human	Australia	NSW		1	N	237
GCA_013245765.1			Clinical	Faeces		Human	Australia	NSW		2	N	237
GCA_013247165.1			Clinical	Faeces		Human	Australia	NSW		1	N	238
GCA_013247205.1			Clinical	Faeces		Human	Australia	NSW		1	N	241
SRR2016687			Public								N	394

## Sheet: Appendix 2 Table 3
Article DOI: https://doi.org/10.3201/eid3004.230958
EID cannot ensure accessibility for supplementary materials supplied by authors. Readers who have difficulty accessing supplementary content should contact the authors for assistance.
Emergence of Poultry-Associated Human Salmonella enterica Serovar Abortusovis Infections, New South Wales, Australia
Appendix 2
Appendix 2 Table 3. Plasmids detected in a study of poultry-associated human Salmonella enterica serovar Aborusovis, Australia*
Strain id	subclade	Complete genome - Nanopore (Y/N)	pAbaus1	pRHB32-C15_3	Abortus_SEN8	Abortus_Fels_1	Abortus_Gifsy_2	Abortus_SPN9CC	Abortus_SPN3UB	Abortus_SfV
180121R1S_S48	1	Y	+	-	+	+	+	+	-	-
515967R1_S12	1	N	+	-	+	+	+	+	-	-
453399R1_S11	1	N	+	+	+	+	+	+	-	-
472058R1_S35	1	N	-	-	+	+	+	+	-	-
612016R1_S5	1	N	+	-	+	+	+	+	-	-
592656R1_S20	1	N	+	-	+	+	+	+	-	-
672223R1_S6	1	N	+	-	+	+	+	+	-	-
753330R1_S7	1	N	+	+	+	+	+	+	-	-
21-001-1092	1	N	+	+	+	+	+	+	-	-
803260R1_S8	1	N	+	+	+	+	+	+	-	-
857441R1_S21	1	N	+	-	+	+	+	-	+	+
817668R1_S34	1	N	+	-	+	+	+	+	-	-
21-001-1095	1	N	+	-	+	+	+	+	-	-
21-001-1097	1	N	-	+	+	+	+	+	-	-
GCA_013245065.1	1	N	+	-	?	?	?	?	?	?
GCA_013247165.1	1	N	+	+	?	?	?	?	?	?
GCA_013247205.1	1	N	+	-	?	?	?	?	?	?
401964R1_S49	2	Y	+	+	+	+	+	-	+	+
405987R1_S50	2	Y	+	-	+	+	+	-	-	+
405580R1_S46	2	Y	-	-	+	+	+	-	-	+
404516R2_S47	2	N	+	-	+	+	+	-	+	+
403702R1_S45	2	N	+	+	+	+	+	+	-	+
405260R1_S51	2	N	+	-	+	+	+	-	-	+
448577R1_S25	2	N	+	-	+	+	+	-	+	+
479094R1_S22	2	N	+	-	+	+	+	-	+	+
469663R1_S1	2	N	+	+	+	+	+	+	-	+
635698R1_S16	2	N	+	-	+	+	+	-	+	+
537156R1_S36	2	N	+	-	+	+	+	+	-	+
645707R1_S26	2	N	+	-	+	+	+	-	+	+
689117R1_S28	2	N	+	-	+	+	+	-	+	+
669841R1_S23	2	N	+	-	+	+	+	-	+	+
734198R1_S31	2	N	+	-	+	+	+	-	+	+
663328R1_S3	2	N	+	-	+	+	+	-	-	+
686974R1_S27	2	N	-	-	+	+	+	-	+	+
21-001-1091	2	N	+	-	+	+	+	+	-	+
784529R1_S17	2	N	+	-	+	+	+	-	+	+
867851R1_S4	2	N	+	-	+	+	+	-	+	+
802807R1_S29	2	N	+	-	+	+	+	-	+	+
850884R1_S15	2	N	+	-	+	+	+	-	+	+
834472R1_S10	2	N	+	-	+	+	+	-	+	+
858084R1_S33	2	N	-	-	+	+	+	-	+	+
863632R1_S41	2	N	+	-	+	+	+	-	+	+
842956R1_S19	2	N	+	+	+	+	+	-	+	+
823604R1_S18	2	N	+	+	+	+	+	-	+	+
810722R1_S39	2	N	-	-	+	+	+	+	-	+
826327R1_S40	2	N	+	-	+	+	+	+	-	+
21-001-1093	2	N	+	+	+	+	+	-	-	-
21-001-1094	2	N	-	+	+	+	+	-	+	+
21-001-1096	2	N	+	-	+	+	+	-	+	+
21-001-1098	2	N	+	-	+	+	+	-	+	+
GCA_013245765.1	2	N	+	-	?	?	?	?	?	?
ERR4400355		N	-	-	-	+	-	-	-	-
GCA_000464575.2		N	-	-	?	?	?	?	?	?
ERR230420		N	-	-	-	+	-	-	-	-
ERR230428		N	-	-	-	+	-	-	-	-
SRR2016687		N	-	-	-	+	-	-	-	-
*Phages: -, negative; +, positive, >99.8% coverage and 99% identity by KMA; ?, no reads available for isolate so phage identification with KMA is not possible.
